# Supplementary material for: Brain regions involved in fractional amplitude of low-frequency fluctuation in cluster headache patients: a resting-state functional MRI study
Source: BMC Neurol. 2022 Sep 7;22:336. doi: 10.1186/s12883-022-02863-3 (PMC9450424; doi:10.1186/s12883-022-02863-3)
Supplement: Supplementary file 1 — Additional file 1. [file 12883_2022_2863_MOESM1_ESM.xlsx]

## Sheet: L-CH
Patient NO.	Sex	Age（years）	age at onset	Frequency of attacks (per day)	Typical duration of bout period (weeks)	Disease duration (years)	Typical duration of attacks (min)	VAS（pain rating for attacks ( /10)）	left cerebellum	left lentiform nucleus	left frontal lobe	left anterior cingulate	right postcentral gyrus
1	M	26	21	0.5-1	4	5	60	9	-0.748109	-0.448679	-1.18922	-1.03734	-0.519064
2	M	18	17	3	28	1	120	8	-1.04933	-0.340758	-1.04876	-0.57064	-0.344658
3	M	32	30	1	4	2	120	7	-0.337746	-0.585963	-0.0823198	-1.45749	0.052546
4	F	32	16	0.5-1	4-12	15	120	10	-0.135523	-1.00669	-0.581073	-1.03099	-0.379001
5	M	30	28	0.5-1	8	2	30	9	-0.352631	-0.762723	-0.0617795	-0.592811	-0.365563
6	M	31	19	1	4	15	120	8	-0.631665	-0.443864	-0.493806	-0.756167	-0.153101
7	M	21	19	0.5-1	4	2	120	10	-0.767938	-0.612079	-1.0653	-1.56813	-0.418751
8	F	46	43	3	12	3	240	8	-0.79544	-0.440683	-0.589472	-0.457113	-0.108346
9	M	58	38	0.5-1	4-8	20	90	10	-0.203489	-0.660908	-1.40606	-0.545123	-0.150411
10	M	52	42	1-2	8-12	10	60	9	-1.05537	-0.793367	0.0384516	-0.378468	-0.690755
11	M	26	21	0.5-1	4	5	180	7	0.481487	-0.199669	-0.0239104	0.136842	-0.852001

## Sheet: R-CH
patient NO	sex	Age（years）	age at onset	Disease duration (years)	Frequency of attacks (per day)	Typical duration of attacks (min)	Typical duration of bout period (weeks)	VAS（pain rating for attacks ( /10)）	the right cerebellum	right cingulate gyrus	right superior parietal lobule	right inferior parietal lobule	right postcentral gyrus	left precuneus
1	M	38	28	10	1	60	2	9	0.495831	1.01887	1.2486	1.13676	1.84192	-1.36302
2	M	34	22	12	0.5-1	60	4	10	0.131791	0.783354	0.239281	0.293799	0.272618	-0.138672
3	F	44	20	24	3-4	15	2	10	0.160095	0.309807	-1.1869	0.82377	1.05763	-0.815855
4	F	30	27	3	1	30	4	9	-0.909799	0.224468	1.15549	0.486729	-0.149126	-0.410191
5	M	24	19	5	0.5-1	150	8	10	-0.212295	0.190775	0.800697	0.102578	0.235999	-0.0814663
6	M	53	43	10	0.5-1	120	4-12	10	-0.730569	-0.251524	0.435412	0.979241	-0.273855	-0.727324
7	M	28	18	10	1-3	60	4	10	-1.88003	0.265295	0.136989	0.314184	0.137198	0.256915
8	M	33	26	7	0.5-1	60	4	9	0.760821	0.739531	-0.501469	-0.359018	-0.0518862	0.10667
9	F	36	16	20	1	60	16	10	-0.810487	0.179064	0.215693	0.587593	0.642085	0.948751
10	M	20	19	1	0.5	120	4-12	9	-0.602271	-0.0407763	0.0460896	-0.199089	-0.52633	-0.0547401
11	M	34	22	12	0.5-1	60	2	7	-0.128712	-0.0571351	-0.156419	-0.21348	-0.247004	-0.0139539
12	M	24	22	2	0.5-1	60	8	6	-0.371177	-0.450781	0.684556	0.472788	-0.266229	-0.387197
